# Supplementary material for: Free-Flap Reconstruction in Early-Stage Squamous Cell Carcinoma of the Oral Cavity—A Prospective Monocentric Trial to Evaluate Oncological Outcome and Quality of Life
Source: J Clin Med. 2023 Jul 22;12(14):4833. doi: 10.3390/jcm12144833 (PMC10381471; doi:10.3390/jcm12144833)
Supplement: Supplementary file 1 [file jcm-12-04833-s001.zip]

Archive with 1 entries (1 files):
- jcm-2439024-supplementary.tif
